# Supplementary material for: Clinical Comparison Between Curative and Non-Curative Treatment for Hepatocellular Carcinoma with Hepatic Vein Invasion: A Nationwide Cohort Study
Source: Cancers (Basel). 2025 May 27;17(11):1794. doi: 10.3390/cancers17111794 (PMC12153590; doi:10.3390/cancers17111794)
Supplement: Supplementary file 1 [file cancers-17-01794-s001.zip]

Archive with 1 entries (1 files):
- cancers-3638351-supplementary.pdf
